# Supplementary material for: Sweet Taste Adaptation to Sugars, Sucralose, and Their Blends: A Human and Rodent Perspective
Source: Nutrients. 2025 Sep 27;17(19):3075. doi: 10.3390/nu17193075 (PMC12526075; doi:10.3390/nu17193075)
Supplement: Supplementary file 1 [file nutrients-17-03075-s001.zip]

Archive with 1 entries (1 files):
- nutrients-3856455-supplementary.pdf
